# Supplementary material for: Effects of Human LAV-BPIFB4 Gene Therapy on the Epigenetic Clock and Health of Aged Mice
Source: Int J Mol Sci. 2023 Mar 30;24(7):6464. doi: 10.3390/ijms24076464 (PMC10095240; doi:10.3390/ijms24076464)
Supplement: Supplementary file 1 [file ijms-24-06464-s001.zip]

Archive with 1 entries (1 files):
- ijms-2282792-supplementary.pdf
